# Supplementary material for: A systematic study towards evolutionary and epidemiological dynamics of currently predominant H5 highly pathogenic avian influenza viruses in Vietnam
Source: Sci Rep. 2019 May 22;9:7723. doi: 10.1038/s41598-019-42638-4 (PMC6531488; doi:10.1038/s41598-019-42638-4)
Supplement: Supplementary file 2 — Supplementary Tables [file 41598_2019_42638_MOESM2_ESM.xlsx]

## Sheet: S.Table S1
Supplementary Table S1. Summary of outbreak cases and active surveillance programs of H5 HPAIVs in Vietnam during 2014–2017
Year	Province	No. outbreak cases (from passive surveillance)	Active surveillance programsa	Outbreak occurence versus active surveillance
2014	An Giang	0	N/A	N/A
2014	Bac Can	0	N/A	N/A
2014	Bac Giang	0	FAO	Active surveillance
2014	Bac Lieu	1	N/A	Outbreak occurence
2014	Bac Ninh	4	FAO/CDC	Outbreak occurence/Active surveillance
2014	BaRia_VungTau	2	N/A	Outbreak occurence
2014	Ben Tre	2	N/A	Outbreak occurence
2014	Binh Dinh	1	FAO	Outbreak occurence/Active surveillance
2014	Binh Duong	1	CDC	Outbreak occurence/Active surveillance
2014	Binh Phuoc	0	N/A	N/A
2014	Binh Thuan	1	FAO	Outbreak occurence/Active surveillance
2014	Ca Mau	1	FAO	Outbreak occurence/Active surveillance
2014	Can Tho	2	N/A	Outbreak occurence
2014	Cao Bang	0	FAO	Active surveillance
2014	Dac Nong	0	N/A	N/A
2014	Dak Lak	1	FAO	Outbreak occurence/Active surveillance
2014	Da Nang	0	N/A	N/A
2014	Dien Bien	0	N/A	N/A
2014	Dong Nai	1	FAO	Outbreak occurence/Active surveillance
2014	Dong Thap	0	FAO	Active surveillance
2014	Gia Lai	2	N/A	Outbreak occurence
2014	Ha Giang	2	FAO	Outbreak occurence/Active surveillance
2014	Hai Duong	1	N/A	Outbreak occurence
2014	Hai Phong	0	FAO/CDC	Active surveillance
2014	Ha Nam	0	N/A	N/A
2014	Ha Noi	0	FAO/CDC	Active surveillance
2014	Ha Tinh	2	N/A	Outbreak occurence
2014	Hau Giang	0	FAO	Active surveillance
2014	Hoa Binh	0	N/A	N/A
2014	Ho Chi Minh	0	N/A	N/A
2014	Hung Yen	1	FAO	Outbreak occurence/Active surveillance
2014	Khanh Hoa	1	FAO	Outbreak occurence/Active surveillance
2014	Kien Giang	0	FAO	Active surveillance
2014	Kon Tum	1	N/A	Outbreak occurence
2014	Lai Chau	0	FAO	Active surveillance
2014	Lam Dong	0	FAO	Active surveillance
2014	Lang Son	1	FAO/CDC	Outbreak occurence/Active surveillance
2014	Lao Cai	2	FAO	Outbreak occurence/Active surveillance
2014	Long An	1	N/A	Outbreak occurence
2014	Nam Dinh	1	FAO/CDC	Outbreak occurence/Active surveillance
2014	Nghe An	1	FAO	Outbreak occurence/Active surveillance
2014	Ninh Binh	0	N/A	N/A
2014	Ninh Thuan	1	FAO	Outbreak occurence/Active surveillance
2014	Phu Tho	1	N/A	Outbreak occurence
2014	Phu Yen	1	N/A	Outbreak occurence
2014	Quang Binh	1	N/A	Outbreak occurence
2014	Quang Nam	2	CDC	Outbreak occurence/Active surveillance
2014	Quang Ngai	4	FAO	Outbreak occurence/Active surveillance
2014	Quang Ninh	0	FAO/CDC	Active surveillance
2014	Quang Tri	1	CDC	Outbreak occurence/Active surveillance
2014	Soc Trang	1	N/A	Outbreak occurence
2014	Son La	0	N/A	N/A
2014	Tay Ninh	1	FAO	Outbreak occurence/Active surveillance
2014	Thai Binh	0	FAO	Active surveillance
2014	Thai Nguyen	0	FAO	Active surveillance
2014	Thanh Hoa	1	N/A	Outbreak occurence
2014	Thua Thien Hue	0	FAO/CDC/HU	Active surveillance
2014	Tien Giang	0	FAO/CDC	Active surveillance
2014	Tra Vinh	2	FAO	Outbreak occurence/Active surveillance
2014	Tuyen Quang	0	N/A	N/A
2014	Vinh Long	2	CDC	Outbreak occurence/Active surveillance
2014	Vinh Phuc	0	N/A	N/A
2014	Yen Bai	0	N/A	N/A
2015	An Giang	0	FAO	Active surveillance
2015	Bac Can	0	N/A	N/A
2015	Bac Giang	0	FAO	Active surveillance
2015	Bac Lieu	0	N/A	N/A
2015	Bac Ninh	0	FAO/CDC	Active surveillance
2015	BaRia_VungTau	1	FAO	Outbreak occurence/Active surveillance
2015	Ben Tre	0	N/A	N/A
2015	Binh Dinh	0	FAO	Active surveillance
2015	Binh Duong	0	CDC	Active surveillance
2015	Binh Phuoc	0	N/A	N/A
2015	Binh Thuan	0	FAO	Active surveillance
2015	Ca Mau	2	FAO	Outbreak occurence/Active surveillance
2015	Can Tho	1	FAO	Outbreak occurence/Active surveillance
2015	Cao Bang	0	FAO	Active surveillance
2015	Dac Nong	1	N/A	Outbreak occurence
2015	Dak Lak	1	FAO	Outbreak occurence/Active surveillance
2015	Da Nang	0	FAO	Active surveillance
2015	Dien Bien	0	N/A	N/A
2015	Dong Nai	0	FAO	Active surveillance
2015	Dong Thap	0	FAO	Active surveillance
2015	Gia Lai	0	N/A	N/A
2015	Ha Giang	0	FAO	Active surveillance
2015	Hai Duong	0	N/A	N/A
2015	Hai Phong	0	FAO/CDC	Active surveillance
2015	Ha Nam	1	N/A	Outbreak occurence
2015	Ha Noi	0	FAO/CDC	Active surveillance
2015	Ha Tinh	2	N/A	Outbreak occurence
2015	Hau Giang	0	N/A	N/A
2015	Hoa Binh	0	N/A	N/A
2015	Ho Chi Minh	0	FAO	Active surveillance
2015	Hung Yen	0	FAO	Active surveillance
2015	Khanh Hoa	0	FAO	Active surveillance
2015	Kien Giang	0	FAO	Active surveillance
2015	Kon Tum	1	N/A	Outbreak occurence
2015	Lai Chau	2	FAO	Outbreak occurence/Active surveillance
2015	Lam Dong	0	FAO	Active surveillance
2015	Lang Son	0	FAO/CDC	Active surveillance
2015	Lao Cai	2	FAO	Outbreak occurence/Active surveillance
2015	Long An	0	FAO	Active surveillance
2015	Nam Dinh	2	CDC	Outbreak occurence/Active surveillance
2015	Nghe An	4	FAO	Outbreak occurence/Active surveillance
2015	Ninh Binh	0	N/A	N/A
2015	Ninh Thuan	1	N/A	Outbreak occurence
2015	Phu Tho	0	N/A	N/A
2015	Phu Yen	0	N/A	N/A
2015	Quang Binh	0	N/A	N/A
2015	Quang Nam	1	FAO/CDC	Outbreak occurence/Active surveillance
2015	Quang Ngai	4	N/A	Outbreak occurence
2015	Quang Ninh	2	FAO/CDC	Outbreak occurence/Active surveillance
2015	Quang Tri	0	CDC	Active surveillance
2015	Soc Trang	2	N/A	Outbreak occurence
2015	Son La	1	N/A	Outbreak occurence
2015	Tay Ninh	0	FAO	Active surveillance
2015	Thai Binh	1	N/A	Outbreak occurence
2015	Thai Nguyen	0	FAO	Active surveillance
2015	Thanh Hoa	1	N/A	Outbreak occurence
2015	Thua Thien Hue	0	FAO/CDC/HU	Active surveillance
2015	Tien Giang	0	FAO/CDC	Active surveillance
2015	Tra Vinh	1	N/A	Outbreak occurence
2015	Tuyen Quang	1	N/A	Outbreak occurence
2015	Vinh Long	6	CDC/HU	Outbreak occurence/Active surveillance
2015	Vinh Phuc	0	N/A	N/A
2015	Yen Bai	0	N/A	N/A
2016	An Giang	0	FAO	Active surveillance
2016	Bac Can	0	N/A	N/A
2016	Bac Giang	0	FAO	Active surveillance
2016	Bac Lieu	0	N/A	N/A
2016	Bac Ninh	0	FAO/CDC	Active surveillance
2016	BaRia_VungTau	0	FAO	Active surveillance
2016	Ben Tre	0	N/A	N/A
2016	Binh Dinh	0	FAO	Active surveillance
2016	Binh Duong	0	CDC	Active surveillance
2016	Binh Phuoc	0	N/A	N/A
2016	Binh Thuan	0	FAO	Active surveillance
2016	Ca Mau	1	FAO	Outbreak occurence/Active surveillance
2016	Can Tho	1	FAO	Outbreak occurence/Active surveillance
2016	Cao Bang	0	FAO	Active surveillance
2016	Dac Nong	0	N/A	N/A
2016	Dak Lak	0	FAO	Active surveillance
2016	Da Nang	0	FAO	Active surveillance
2016	Dien Bien	0	N/A	N/A
2016	Dong Nai	0	FAO	Active surveillance
2016	Dong Thap	0	FAO	Active surveillance
2016	Gia Lai	0	N/A	N/A
2016	Ha Giang	0	FAO	Active surveillance
2016	Hai Duong	0	N/A	N/A
2016	Hai Phong	0	FAO/CDC	Active surveillance
2016	Ha Nam	0	N/A	N/A
2016	Ha Noi	0	FAO/CDC	Active surveillance
2016	Ha Tinh	0	N/A	N/A
2016	Hau Giang	0	N/A	N/A
2016	Hoa Binh	0	N/A	N/A
2016	Ho Chi Minh	0	FAO	Active surveillance
2016	Hung Yen	0	FAO	Active surveillance
2016	Khanh Hoa	0	FAO	Active surveillance
2016	Kien Giang	0	FAO	Active surveillance
2016	Kon Tum	2	N/A	Outbreak occurence
2016	Lai Chau	0	FAO	Active surveillance
2016	Lam Dong	0	FAO	Active surveillance
2016	Lang Son	1	FAO/CDC	Outbreak occurence/Active surveillance
2016	Lao Cai	0	FAO	Active surveillance
2016	Long An	0	FAO	Active surveillance
2016	Nam Dinh	0	FAO/CDC	Active surveillance
2016	Nghe An	2	FAO	Outbreak occurence/Active surveillance
2016	Ninh Binh	0	N/A	N/A
2016	Ninh Thuan	0	N/A	N/A
2016	Phu Tho	0	N/A	N/A
2016	Phu Yen	0	N/A	N/A
2016	Quang Binh	0	N/A	N/A
2016	Quang Nam	0	CDC	Active surveillance
2016	Quang Ngai	2	N/A	Outbreak occurence
2016	Quang Ninh	0	FAO/CDC	Active surveillance
2016	Quang Tri	0	CDC	Active surveillance
2016	Soc Trang	0	N/A	N/A
2016	Son La	0	N/A	N/A
2016	Tay Ninh	0	FAO	Active surveillance
2016	Thai Binh	0	N/A	N/A
2016	Thai Nguyen	0	FAO	Active surveillance
2016	Thanh Hoa	0	N/A	N/A
2016	Thua Thien Hue	0	FAO/CDC	Active surveillance
2016	Tien Giang	0	FAO/CDC	Active surveillance
2016	Tra Vinh	1	N/A	Outbreak occurence
2016	Tuyen Quang	1	N/A	Outbreak occurence
2016	Vinh Long	0	CDC/HU	Active surveillance
2016	Vinh Phuc	0	N/A	N/A
2016	Yen Bai	0	N/A	N/A
2017	An Giang	1	N/A	Outbreak occurence
2017	Bac Can	0	N/A	N/A
2017	Bac Giang	0	FAO	Active surveillance
2017	Bac Lieu	2	N/A	Outbreak occurence
2017	Bac Ninh	1	FAO/CDC	Outbreak occurence/Active surveillance
2017	BaRia_VungTau	0	N/A	N/A
2017	Ben Tre	0	N/A	N/A
2017	Binh Dinh	0	FAO	Active surveillance
2017	Binh Duong	0	CDC	Active surveillance
2017	Binh Phuoc	0	N/A	N/A
2017	Binh Thuan	0	FAO	Active surveillance
2017	Ca Mau	0	FAO	Active surveillance
2017	Can Tho	2	N/A	Outbreak occurence
2017	Cao Bang	3	FAO	Outbreak occurence/Active surveillance
2017	Dac Nong	1	N/A	Outbreak occurence
2017	Dak Lak	4	FAO	Outbreak occurence/Active surveillance
2017	Da Nang	0	N/A	N/A
2017	Dien Bien	0	N/A	N/A
2017	Dong Nai	1	FAO	Outbreak occurence/Active surveillance
2017	Dong Thap	0	FAO	Active surveillance
2017	Gia Lai	0	N/A	N/A
2017	Ha Giang	0	FAO	Active surveillance
2017	Hai Duong	0	FAO	Active surveillance
2017	Hai Phong	0	FAO/CDC	Active surveillance
2017	Ha Nam	1	N/A	Outbreak occurence
2017	Ha Noi	0	FAO/CDC	Active surveillance
2017	Ha Tinh	2	N/A	Outbreak occurence
2017	Hau Giang	1	FAO	Outbreak occurence/Active surveillance
2017	Hoa Binh	0	N/A	N/A
2017	Ho Chi Minh	0	N/A	N/A
2017	Hung Yen	0	FAO	Active surveillance
2017	Khanh Hoa	0	FAO	Active surveillance
2017	Kien Giang	0	FAO	Active surveillance
2017	Kon Tum	1	N/A	Outbreak occurence
2017	Lai Chau	0	FAO	Active surveillance
2017	Lam Dong	0	FAO	Active surveillance
2017	Lang Son	0	FAO/CDC/HU	Active surveillance
2017	Lao Cai	0	FAO	Active surveillance
2017	Long An	0	N/A	N/A
2017	Nam Dinh	1	FAO/CDC	Outbreak occurence/Active surveillance
2017	Nghe An	5	FAO	Outbreak occurence/Active surveillance
2017	Ninh Binh	0	N/A	N/A
2017	Ninh Thuan	0	FAO	Active surveillance
2017	Phu Tho	0	N/A	N/A
2017	Phu Yen	0	N/A	N/A
2017	Quang Binh	0	N/A	N/A
2017	Quang Nam	0	CDC	Active surveillance
2017	Quang Ngai	1	FAO	Outbreak occurence/Active surveillance
2017	Quang Ninh	2	FAO/CDC	Outbreak occurence/Active surveillance
2017	Quang Tri	1	CDC	Outbreak occurence/Active surveillance
2017	Soc Trang	1	N/A	Outbreak occurence
2017	Son La	0	N/A	N/A
2017	Tay Ninh	1	FAO	Outbreak occurence/Active surveillance
2017	Thai Binh	0	FAO	Active surveillance
2017	Thai Nguyen	0	FAO	Active surveillance
2017	Thanh Hoa	0	N/A	N/A
2017	Thua Thien Hue	2	FAO/CDC	Outbreak occurence/Active surveillance
2017	Tien Giang	0	FAO/CDC	Active surveillance
2017	Tra Vinh	0	FAO	Active surveillance
2017	Tuyen Quang	0	N/A	N/A
2017	Vinh Long	2	CDC/HU	Outbreak occurence/Active surveillance
2017	Vinh Phuc	0	N/A	N/A
2017	Yen Bai	0	N/A	N/A
a FAO: The Food and Agriculture Organization of the United Nations in Vietnam; CDC: The U.S. Centers for Disease Control and Prevention; HU: The Hokkaido University; N/A: Not available.

## Sheet: S.Table S2
Supplementary Table S2. Summary statistics of H5 HPAIVs isolated from our surveillance in Vietnam during 2014–2017
Year	Month	Province	Region	Total collected samples	No. H5 HPAIV isolates
2014a	August	Thua Thien-Hue	Central	2385	7
2014a	December	Thua Thien-Hue	Central	660	1
2015	August	Vinh Long	South	1400	130
2015	November	Thua Thien-Hue	Central	2040	13
2016	August	Vinh Long	South	1500	5
2016	December	Vinh Long	South	1800	0
2017	August	Lang Son	North	1000	6
2017	August	Vinh Long	South	1800	21
Total				12585	183
a Sampling was previously reported in Chu D.H. et al., Vet. Microbiol., 2016.

## Sheet: S.Table S3
Supplementary Table S3. 77 space-time representative H5 HPAIVs and its accession number published by our surveillance programs during 2014–2017
No.	Strain name	Subtype	HA clade	Province	Year	Accession No.b
						PB2	PB1	PA	HA	NP	NA	M	NS
1	A/duck/Vietnam/HU8-1561/2017	H5N1	2.3.2.1c	Vinh Long	2017	LC364270	LC364271	LC364272	LC364273	LC364274	LC364275	LC364276	LC364277
2	A/duck/Vietnam/HU8-1621/2017	H5N1	2.3.2.1c	Vinh Long	2017	LC364302	LC364303	LC364304	LC364305	LC364306	LC364307	LC364308	LC364309
3	A/duck/Vietnam/HU8-1817/2017	H5N1	2.3.2.1c	Vinh Long	2017	LC364334	LC364335	LC364336	LC364337	LC364338	LC364339	LC364340	LC364341
4	A/goose/Vietnam/HU8-1596/2017	H5N1	2.3.2.1c	Vinh Long	2017	LC364286	LC364287	LC364288	LC364289	LC364290	LC364291	LC364292	LC364293
5	A/muscovy_duck/Vietnam/HU8-1569/2017	H5N1	2.3.2.1c	Vinh Long	2017	LC364278	LC364279	LC364280	LC364281	LC364282	LC364283	LC364284	LC364285
6	A/muscovy_duck/Vietnam/HU8-1670/2017	H5N1	2.3.2.1c	Vinh Long	2017	LC364310	LC364311	LC364312	LC364313	LC364314	LC364315	LC364316	LC364317
7	A/muscovy_duck/Vietnam/HU8-1751/2017	H5N1	2.3.2.1c	Vinh Long	2017	LC364326	LC364327	LC364328	LC364329	LC364330	LC364331	LC364332	LC364333
8	A/muscovy_duck/Vietnam/HU7-17/2017	H5N6	2.3.4.4	Lang Son	2017	LC364025	LC364026	LC364027	LC364028	LC364029	LC364030	LC364031	LC364032
9	A/muscovy_duck/Vietnam/HU7-20/2017	H5N6	2.3.4.4	Lang Son	2017	LC364033	LC364034	LC364035	LC364036	LC364037	LC364038	LC364039	LC364040
10	A/muscovy_duck/Vietnam/HU7-23/2017	H5N6	2.3.4.4	Lang Son	2017	LC364041	LC364042	LC364043	LC364044	LC364045	LC364046	LC364047	LC364048
11	A/duck/Vietnam/HU5-1571/2016	H5N1	2.3.2.1c	Vinh Long	2016	LC363977	LC363978	LC363979	LC363980	LC363981	LC363982	LC363983	LC363984
12	A/duck/Vietnam/HU5-1572/2016	H5N1	2.3.2.1c	Vinh Long	2016	LC363985	LC363986	LC363987	LC363988	LC363989	LC363990	LC363991	LC363992
13	A/duck/Vietnam/HU5-1573/2016	H5N1	2.3.2.1c	Vinh Long	2016	LC363993	LC363994	LC363995	LC363996	LC363997	LC363998	LC363999	LC364000
14	A/duck/Vietnam/HU5-1574/2016	H5N1	2.3.2.1c	Vinh Long	2016	LC364001	LC364002	LC364003	LC364004	LC364005	LC364006	LC364007	LC364008
15	A/duck/Vietnam/HU5-1575/2016	H5N1	2.3.2.1c	Vinh Long	2016	LC364009	LC364010	LC364011	LC364012	LC364013	LC364014	LC364015	LC364016
16	A/chicken/Vietnam/HU3-1055/2015	H5N1	2.3.2.1c	Vinh Long	2015	N/A	N/A	N/A	LC115021	N/A	N/A	N/A	N/A
17	A/chicken/Vietnam/HU3-1308/2015	H5N1	2.3.2.1c	Vinh Long	2015	LC167723	LC167724	LC167725	LC167726	LC167727	LC167728	LC167729	LC167730
18	A/chicken/Vietnam/HU3-1317/2015	H5N1	2.3.2.1c	Vinh Long	2015	LC167731	LC167732	LC167733	LC167734	LC167735	LC167736	LC167737	LC167738
19	A/chicken/Vietnam/HU3-1518/2015	H5N1	2.3.2.1c	Vinh Long	2015	LC167779	LC167780	LC167781	LC167782	LC167783	LC167784	LC167785	LC167786
20	A/chicken/Vietnam/HU3-67/2015	H5N1	2.3.2.1c	Vinh Long	2015	LC194820	LC194821	LC194822	LC194823	LC194824	LC194825	LC194826	LC194827
21	A/chicken/Vietnam/HU3-721/2015	H5N1	2.3.2.1c	Vinh Long	2015	LC167595	LC167596	LC167597	LC167598	LC167599	LC167600	LC167601	LC167602
22	A/chicken/Vietnam/HU3-737/2015	H5N1	2.3.2.1c	Vinh Long	2015	LC167611	LC167612	LC167613	LC167614	LC167615	LC167616	LC167617	LC167618
23	A/chicken/Vietnam/HU3-770/2015	H5N1	2.3.2.1c	Vinh Long	2015	LC167627	LC167628	LC167629	LC167630	LC167631	LC167632	LC167633	LC167634
24	A/chicken/Vietnam/HU3-800/2015	H5N1	2.3.2.1c	Vinh Long	2015	LC167635	LC167636	LC167637	LC167638	LC167639	LC167640	LC167641	LC167642
25	A/chicken/Vietnam/HU3-83/2015	H5N1	2.3.2.1c	Vinh Long	2015	LC194828	LC194829	LC194830	LC194831	LC194832	LC194833	LC194834	LC194835
26	A/chicken/Vietnam/HU3-879/2015	H5N1	2.3.2.1c	Vinh Long	2015	LC167659	LC167660	LC167661	LC167662	LC167663	LC167664	LC167665	LC167666
27	A/chicken/Vietnam/HU3-881/2015	H5N1	2.3.2.1c	Vinh Long	2015	N/A	N/A	N/A	LC115020	N/A	N/A	N/A	N/A
28	A/chicken/Vietnam/HU3-885/2015	H5N1	2.3.2.1c	Vinh Long	2015	LC167667	LC167668	LC167669	LC167670	LC167671	LC167672	LC167673	LC167674
29	A/chicken/Vietnam/HU3-Z12/2015	H5N1	2.3.2.1c	Vinh Long	2015	LC167803	LC167804	LC167805	LC167806	LC167807	LC167808	LC167809	LC167810
30	A/chicken/Vietnam/HU4-1312/2015	H5N1	2.3.2.1c	Thua Thien-Hue	2015	LC331860	LC331861	LC331862	LC331863	LC331864	LC331865	LC331866	LC331867
31	A/chicken/Vietnam/HU4-1316/2015	H5N1	2.3.2.1c	Thua Thien-Hue	2015	LC331868	LC331869	LC331870	LC331871	LC331872	LC331873	LC331874	LC331875
32	A/chicken/Vietnam/HU4-1326/2015	H5N1	2.3.2.1c	Thua Thien-Hue	2015	LC331876	LC331877	LC331878	LC331879	LC331880	LC331881	LC331882	LC331883
33	A/chicken/Vietnam/HU4-1328/2015	H5N1	2.3.2.1c	Thua Thien-Hue	2015	LC331884	LC331885	LC331886	LC331887	LC331888	LC331889	LC331890	LC331891
34	A/duck/Vietnam/HU3-1126/2015	H5N1	2.3.2.1c	Vinh Long	2015	LC167707	LC167708	LC167709	LC167710	LC167711	LC167712	LC167713	LC167714
35	A/duck/Vietnam/HU3-1265/2015	H5N1	2.3.2.1c	Vinh Long	2015	LC167715	LC167716	LC167717	LC167718	LC167719	LC167720	LC167721	LC167722
36	A/duck/Vietnam/HU3-16/2015	H5N1	2.3.2.1c	Vinh Long	2015	LC194812	LC194813	LC194814	LC194815	LC194816	LC194817	LC194818	LC194819
37	A/duck/Vietnam/HU3-386/2015	H5N1	2.3.2.1c	Vinh Long	2015	LC167499	LC167500	LC167501	LC167502	LC167503	LC167504	LC167505	LC167506
38	A/duck/Vietnam/HU3-408/2015	H5N1	2.3.2.1c	Vinh Long	2015	LC167507	LC167508	LC167509	LC167510	LC167511	LC167512	LC167513	LC167514
39	A/duck/Vietnam/HU3-562/2015	H5N1	2.3.2.1c	Vinh Long	2015	N/A	N/A	N/A	LC115019	N/A	N/A	N/A	N/A
40	A/duck/Vietnam/HU3-567/2015	H5N1	2.3.2.1c	Vinh Long	2015	LC167523	LC167524	LC167525	LC167526	LC167527	LC167528	LC167529	LC167530
41	A/duck/Vietnam/HU3-574/2015	H5N1	2.3.2.1c	Vinh Long	2015	LC167531	LC167532	LC167533	LC167534	LC167535	LC167536	LC167537	LC167538
42	A/duck/Vietnam/HU3-617/2015	H5N1	2.3.2.1c	Vinh Long	2015	LC167571	LC167572	LC167573	LC167574	LC167575	LC167576	LC167577	LC167578
43	A/duck/Vietnam/HU3-708/2015	H5N1	2.3.2.1c	Vinh Long	2015	LC167587	LC167588	LC167589	LC167590	LC167591	LC167592	LC167593	LC167594
44	A/duck/Vietnam/HU3-898/2015	H5N1	2.3.2.1c	Vinh Long	2015	LC167675	LC167676	LC167677	LC167678	LC167679	LC167680	LC167681	LC167682
45	A/environment/Vietnam/HU3-1485/2015	H5N1	2.3.2.1c	Vinh Long	2015	LC167771	LC167772	LC167773	LC167774	LC167775	LC167776	LC167777	LC167778
46	A/environment/Vietnam/HU3-490/2015	H5N1	2.3.2.1c	Vinh Long	2015	LC167515	LC167516	LC167517	LC167518	LC167519	LC167520	LC167521	LC167522
47	A/environment/Vietnam/HU3-726/2015	H5N1	2.3.2.1c	Vinh Long	2015	LC167603	LC167604	LC167605	LC167606	LC167607	LC167608	LC167609	LC167610
48	A/environment/Vietnam/HU3-861/2015	H5N1	2.3.2.1c	Vinh Long	2015	LC167651	LC167652	LC167653	LC167654	LC167655	LC167656	LC167657	LC167658
49	A/environment/Vietnam/HU3-970/2015	H5N1	2.3.2.1c	Vinh Long	2015	LC167683	LC167684	LC167685	LC167686	LC167687	LC167688	LC167689	LC167690
50	A/environment/Vietnam/HU3-977/2015	H5N1	2.3.2.1c	Vinh Long	2015	LC167691	LC167692	LC167693	LC167694	LC167695	LC167696	LC167697	LC167698
51	A/muscovy_duck/Vietnam/HU3-1079/2015	H5N1	2.3.2.1c	Vinh Long	2015	LC167699	LC167700	LC167701	LC167702	LC167703	LC167704	LC167705	LC167706
52	A/muscovy_duck/Vietnam/HU3-1360/2015	H5N1	2.3.2.1c	Vinh Long	2015	LC167739	LC167740	LC167741	LC167742	LC167743	LC167744	LC167745	LC167746
53	A/muscovy_duck/Vietnam/HU3-1403/2015	H5N1	2.3.2.1c	Vinh Long	2015	LC167747	LC167748	LC167749	LC167750	LC167751	LC167752	LC167753	LC167754
54	A/muscovy_duck/Vietnam/HU3-1408/2015	H5N1	2.3.2.1c	Vinh Long	2015	LC167755	LC167756	LC167757	LC167758	LC167759	LC167760	LC167761	LC167762
55	A/muscovy_duck/Vietnam/HU3-1411/2015	H5N1	2.3.2.1c	Vinh Long	2015	LC167763	LC167764	LC167765	LC167766	LC167767	LC167768	LC167769	LC167770
56	A/muscovy_duck/Vietnam/HU3-159/2015	H5N1	2.3.2.1c	Vinh Long	2015	N/A	N/A	N/A	LC115017	N/A	N/A	N/A	N/A
57	A/muscovy_duck/Vietnam/HU3-21/2015	H5N1	2.3.2.1c	Vinh Long	2015	N/A	N/A	N/A	LC115016	N/A	N/A	N/A	N/A
58	A/muscovy_duck/Vietnam/HU3-353/2015	H5N1	2.3.2.1c	Vinh Long	2015	LC194844	LC194845	LC194846	LC194847	LC194848	LC194849	LC194850	LC194851
59	A/muscovy_duck/Vietnam/HU3-355/2015	H5N1	2.3.2.1c	Vinh Long	2015	N/A	N/A	N/A	LC115018	N/A	N/A	N/A	N/A
60	A/muscovy_duck/Vietnam/HU3-575/2015	H5N1	2.3.2.1c	Vinh Long	2015	LC167539	LC167540	LC167541	LC167542	LC167543	LC167544	LC167545	LC167546
61	A/muscovy_duck/Vietnam/HU3-579/2015	H5N1	2.3.2.1c	Vinh Long	2015	LC167547	LC167548	LC167549	LC167550	LC167551	LC167552	LC167553	LC167554
62	A/muscovy_duck/Vietnam/HU3-584/2015	H5N1	2.3.2.1c	Vinh Long	2015	LC167555	LC167556	LC167557	LC167558	LC167559	LC167560	LC167561	LC167562
63	A/muscovy_duck/Vietnam/HU3-589/2015	H5N1	2.3.2.1c	Vinh Long	2015	LC167563	LC167564	LC167565	LC167566	LC167567	LC167568	LC167569	LC167570
64	A/muscovy_duck/Vietnam/HU3-662/2015	H5N1	2.3.2.1c	Vinh Long	2015	LC167579	LC167580	LC167581	LC167582	LC167583	LC167584	LC167585	LC167586
65	A/muscovy_duck/Vietnam/HU3-759/2015	H5N1	2.3.2.1c	Vinh Long	2015	LC167619	LC167620	LC167621	LC167622	LC167623	LC167624	LC167625	LC167626
66	A/muscovy_duck/Vietnam/HU3-835/2015	H5N1	2.3.2.1c	Vinh Long	2015	LC167643	LC167644	LC167645	LC167646	LC167647	LC167648	LC167649	LC167650
67	A/muscovy_duck/Vietnam/HU3-97/2015	H5N1	2.3.2.1c	Vinh Long	2015	LC194836	LC194837	LC194838	LC194839	LC194840	LC194841	LC194842	LC194843
68	A/muscovy_duck/Vietnam/HU3-Z10/2015	H5N1	2.3.2.1c	Vinh Long	2015	LC167795	LC167796	LC167797	LC167798	LC167799	LC167800	LC167801	LC167802
69	A/muscovy_duck/Vietnam/HU3-Z2/2015	H5N1	2.3.2.1c	Vinh Long	2015	LC167787	LC167788	LC167789	LC167790	LC167791	LC167792	LC167793	LC167794
70	A/chicken/Vietnam/HU4-42/2015	H5N6	2.3.4.4	Thua Thien-Hue	2015	LC339720	LC339721	LC339722	LC339723	LC339724	LC339725	LC339726	LC339727
71	A/duck/Vietnam/HU1-1151/2014a	H5N6	2.3.4.4	Thua Thien-Hue	2014	LC041310	LC041311	LC041312	LC041313	LC086330	LC041314	LC041315	LC041316
72	A/duck/Vietnam/HU1-1152/2014a	H5N6	2.3.4.4	Thua Thien-Hue	2014	N/A	N/A	N/A	LC041308	N/A	LC041309	N/A	N/A
73	A/duck/Vietnam/HU1-1507/2014a	H5N6	2.3.4.4	Thua Thien-Hue	2014	LC069832	LC069864	LC069895	LC041317	LC069950	LC041318	LC070006	LC070037
74	A/duck/Vietnam/HU1-1511/2014a	H5N6	2.3.4.4	Thua Thien-Hue	2014	LC069833	LC069865	LC069896	LC041319	LC069951	LC041320	LC070007	LC070038
75	A/duck/Vietnam/HU1-1434/2014a	H5N6	2.3.4.4	Thua Thien-Hue	2014	LC069834	LC069866	LC069897	LC041321	LC069952	LC041322	LC070008	LC070039
76	A/muscovy_duck/Vietnam/HU1-1144/2014a	H5N6	2.3.4.4	Thua Thien-Hue	2014	LC069835	LC069867	LC069898	LC041323	LC069953	LC041324	LC070009	LC070040
77	A/muscovy_duck/Vietnam/HU2-26/2014a	H5N6	2.3.4.4	Thua Thien-Hue	2014	LC363969	LC363970	LC363971	LC363972	LC363973	LC363974	LC363975	LC363976
a Viruses were previously reported in Chu D.H. et al., Vet. Microbiol., 2016;
b N/A: Not available.

## Sheet: S.Table S4
Supplementary Table S4. Dataset of 8 gene segments, best-fit substitution model and methods used for phylogenetic analysis
Gene segment	Taxa	Length (nucleotide)	Substitution models	Phylogenetic inference method	Program	Clock state	Relaxed distribution	Tree models
PB2	157	2280	GTR+G	Maximum likelihood	RAxML	N/A	N/A	N/A
PB1	149	2276	GTR+G	Maximum likelihood	RAxML	N/A	N/A	N/A
PA	157	2151	GTR+G	Maximum likelihood	RAxML	N/A	N/A	N/A
HA	219	1711	GTR+G	Maximum likelihood	RAxML	N/A	N/A	N/A
NP	151	1497	GTR+G	Maximum likelihood	RAxML	N/A	N/A	N/A
N1 NA	142	1410	GTR+G	Maximum likelihood	RAxML	N/A	N/A	N/A
N6 NA	56	1410	GTR+G	Maximum likelihood	RAxML	N/A	N/A	N/A
M	178	981	GTR+G	Maximum likelihood	RAxML	N/A	N/A	N/A
NS	158	838	GTR+G	Maximum likelihood	RAxML	N/A	N/A	N/A
Clade 2.3.2.1c HA	338	1696	GTR+G	Bayesian	BEAST1	Uncorrelated relaxed	Lognormal	Exponential growth
Clade 2.3.4.4 HA	385	1702	GTR+G	Bayesian	BEAST1	Uncorrelated relaxed	Lognormal	Exponential growth
N/A: Not available.

## Sheet: S.Table S5
Supplementary Table S5. List of Vietnamese gene assignment and its corresponding annotated genotype constellation
No.	Strain name	Region	Year	HA clade	7 gene segments							Genotype
					NA	PB2	PB1	PA	NP	MP	NS
1	A/muscovy_duck/Vietnam/HU7-20/2017 (H5N6)	North	2017	2.3.4.4	N6	I	I	I	G	G	H	VN57
2	A/muscovy_duck/Vietnam/HU7-17/2017 (H5N6)	North	2017	2.3.4.4	N6	I	I	I	G	G	H	VN57
3	A/muscovy_duck/Vietnam/HU7-23/2017 (H5N6)	North	2017	2.3.4.4	N6	I	I	I	G	G	H	VN57
4	A/chicken/Vietnam/NCVD-15A59/2015 (H5N6)	North	2015	2.3.4.4	N6	H	H	I	G	G	H	VN54
5	A/muscovy_duck/Vietnam/LBM817/2015 (H5N6)	North	2015	2.3.4.4	N6	H	H	I	G	G	H	VN54
6	A/muscovy_duck/Vietnam/LBM818/2015 (H5N6)	North	2015	2.3.4.4	N6	H	H	I	G	G	H	VN54
7	A/duck/Vietnam/LBM816/2015 (H5N6)	North	2015	2.3.4.4	N6	N/A	N/A	N/A	N/A	N/A	N/A	N/A
8	A/chicken/Vietnam/AI-1702/2017 (H5N6)	North	2017	2.3.4.4	N6	N/A	N/A	N/A	N/A	N/A	N/A	N/A
9	A/duck/Vietnam/QuangBinh/LBM0909/2016 (H5N6)	Central	2016	2.3.4.4	N6	N/A	N/A	N/A	N/A	N/A	N/A	N/A
10	A/Heron/Vietnam/QuangBinh/LBM0910/2016 (H5N6)	Central	2016	2.3.4.4	N6	N/A	N/A	N/A	N/A	N/A	N/A	N/A
11	A/duck/Vietnam/QuangBinh/LBM0908/2016 (H5N6)	Central	2016	2.3.4.4	N6	N/A	N/A	N/A	N/A	N/A	N/A	N/A
12	A/duck/Vietnam/QuangBinh/LBM0818/2016 (H5N6)	Central	2016	2.3.4.4	N6	N/A	N/A	N/A	N/A	N/A	N/A	N/A
13	A/duck/Vietnam/QuangBinh/LBM0911/2016 (H5N6)	Central	2016	2.3.4.4	N6	N/A	N/A	N/A	N/A	N/A	N/A	N/A
14	A/muscovy_duck/Vietnam/LBM823/2015 (H5N6)	North	2015	2.3.4.4	N6	I	H	I	G	G	H	VN55
15	A/duck/Vietnam/LBM824/2015 (H5N6)	North	2015	2.3.4.4	N6	N/A	N/A	N/A	N/A	N/A	N/A	N/A
16	A/goose/Vietnam/NCVD-15A27/2015 (H5N6)	North	2015	2.3.4.4	N6	I	N/A	I	G	G	H	N/A
17	A/duck/Vietnam/LBM835/2015 (H5N6)	North	2015	2.3.4.4	N6	I	H	I	G	G	H	VN55
18	A/duck/Vietnam/LBM837/2015 (H5N6)	North	2015	2.3.4.4	N6	I	H	I	G	G	H	VN55
19	A/muscovy_duck/Quang_Ninh/254/2016 (H5N6)	North	2016	2.3.4.4	N6	I	H	I	G	G	H	VN55
20	A/muscovy_duck/Vietnam/LBM809/2015 (H5N6)	North	2015	2.3.4.4	N6	I	H	I	G	G	H	VN55
21	A/muscovy_duck/Vietnam/LBM808/2015 (H5N6)	North	2015	2.3.4.4	N6	I	H	I	G	G	H	VN55
22	A/muscovy_duck/Vietnam/LBM810/2015 (H5N6)	North	2015	2.3.4.4	N6	I	H	I	G	G	H	VN55
23	A/duck/Vietnam/LBM813/2015 (H5N6)	North	2015	2.3.4.4	N6	I	H	I	G	G	H	VN55
24	A/duck/Vietnam/LBM812/2015 (H5N6)	North	2015	2.3.4.4	N6	I	H	I	G	G	H	VN55
25	A/chicken/Vietnam/HU4-42/2015 (H5N6)	Central	2015	2.3.4.4	N6	I	H	I	G	G	H	VN55
26	A/duck/Vietnam/LBM806/2015 (H5N6)	North	2015	2.3.4.4	N6	I	H	I	G	G	H	VN55
27	A/muscovy_duck/Vietnam/LBM806/2015 (H5N6)	North	2015	2.3.4.4	N6	N/A	N/A	N/A	N/A	N/A	N/A	N/A
28	A/muscovy_duck/Vietnam/LBM803/2015 (H5N6)	North	2015	2.3.4.4	N6	N/A	N/A	N/A	N/A	N/A	N/A	N/A
29	A/chicken/Vietnam/NCVD-15A51/2015 (H5N6)	Central	2015	2.3.4.4	N6	I	N/A	I	G	G	H	N/A
30	A/chicken/Vietnam/NCVD-15A55/2015 (H5N6)	North	2015	2.3.4.4	N6	I	N/A	I	G	G	H	N/A
31	A/duck/Vietnam/QuangBinh/DH330718/2017 (H5N6)	Central	2017	2.3.4.4	N6	N/A	N/A	N/A	N/A	N/A	N/A	N/A
32	A/chicken/Vietnam/QuangBinh/BoTrach1113/2017 (H5N6)	Central	2017	2.3.4.4	N6	N/A	N/A	N/A	N/A	N/A	N/A	N/A
33	A/chicken/Vietnam/QuangBinh/BD1113/2017 (H5N6)	Central	2017	2.3.4.4	N6	N/A	N/A	N/A	N/A	N/A	N/A	N/A
34	A/Common_moorhen/Vietnam/WBT226/2014 (H5N6)	North	2014	2.3.4.4	N6	N/A	N/A	N/A	N/A	N/A	N/A	N/A
35	A/Chinese_pond_heron/Vietnam/WBT231/2014 (H5N6)	North	2014	2.3.4.4	N6	N/A	N/A	N/A	N/A	N/A	N/A	N/A
36	A/Black-crowned_night_heron/Vietnam/WBT198/2014 (H5N6)	North	2014	2.3.4.4	N6	N/A	N/A	N/A	N/A	N/A	N/A	N/A
37	A/Little_egret/Vietnam/WBT210/2014 (H5N6)	North	2014	2.3.4.4	N6	N/A	N/A	N/A	N/A	N/A	N/A	N/A
38	A/Spotted_dove/Vietnam/WBT191/2014 (H5N6)	North	2014	2.3.4.4	N6	N/A	N/A	N/A	N/A	N/A	N/A	N/A
39	A/duck/Vietnam/LBM760/2014 (H5N6)	North	2014	2.3.4.4	N6	I	H	I	G	G	H	VN55
40	A/duck/Vietnam/LBM759/2014 (H5N6)	North	2014	2.3.4.4	N6	I	H	I	G	G	H	VN55
41	A/muscovy_duck/Vietnam/LBM757/2014 (H5N6)	North	2014	2.3.4.4	N6	I	H	I	G	G	H	VN55
42	A/duck/Vietnam/LBM758/2014 (H5N6)	North	2014	2.3.4.4	N6	I	H	I	G	G	H	VN55
43	A/duck/Vietnam/LBM751/2014 (H5N6)	North	2014	2.3.4.4	N6	I	H	I	G	G	H	VN55
44	A/duck/Vietnam/LBM752/2014 (H5N6)	North	2014	2.3.4.4	N6	I	H	I	G	G	H	VN55
45	A/muscovy_duck/Vietnam/LBM754/2014 (H5N6)	North	2014	2.3.4.4	N6	I	H	I	G	G	H	VN55
46	A/muscovy_duck/Vietnam/LBM755/2014 (H5N6)	North	2014	2.3.4.4	N6	I	H	I	G	G	H	VN55
47	A/muscovy_duck/Vietnam/LBM756/2014 (H5N6)	North	2014	2.3.4.4	N6	I	H	I	G	G	H	VN55
48	A/duck/Vietnam/QuangBinh/DH130723/2017 (H5N6)	Central	2017	2.3.4.4	N6	N/A	N/A	N/A	N/A	N/A	N/A	N/A
49	A/chicken/Vietnam/NCVD-15A17/2015 (H5N6)	Central	2015	2.3.4.4	N6	H	H	I	G	G	H	VN54
50	A/chicken/Vietnam/NCVD-15A22/2015 (H5N6)	Central	2015	2.3.4.4	N6	I	N/A	D	F	G	H	VN56
51	A/chicken/Vietnam/NCVD14-A324/2014 (H5N6)	North	2014	2.3.4.4	N6	H	H	I	G	G	H	VN54
52	A/Pheasant/Vietnam/NCVD14-A367/2014 (H5N6)	North	2014	2.3.4.4	N6	H	H	I	G	G	H	VN54
53	A/duck/Vietnam/NCVD14-A392/2014 (H5N6)	Central	2014	2.3.4.4	N6	H	H	I	G	G	H	VN54
54	A/duck/Vietnam/NCVD14-A415/2014 (H5N6)	Central	2014	2.3.4.4	N6	H	H	I	G	G	H	VN54
55	A/duck/Vietnam/NCVD14-A418/2014 (H5N6)	Central	2014	2.3.4.4	N6	H	H	I	G	G	H	VN54
56	A/duck/Vietnam/NCVD-15A57/2015 (H5N6)	North	2015	2.3.4.4	N6	H	H	I	G	G	H	VN54
57	A/duck/Vietnam/NCVD14-A503/2014 (H5N6)	Central	2014	2.3.4.4	N6	H	H	I	G	G	H	VN54
58	A/duck/Nha_Trang/75c131/2014 (H5N6)	Central	2014	2.3.4.4	N6	H	H	I	G	G	H	VN54
59	A/duck/Vietnam/HU1-1511/2014 (H5N6)	Central	2014	2.3.4.4	N6	N/A	H	N/A	G	G	H	N/A
60	A/muscovy_duck/Vietnam/HU2-26/2014 (H5N6)	Central	2014	2.3.4.4	N6	H	H	I	G	G	H	VN54
61	A/duck/Vietnam/HU1-1151/2014 (H5N6)	Central	2014	2.3.4.4	N6	H	H	I	N/A	G	N/A	N/A
62	A/duck/Vietnam/HU1-1152/2014 (H5N6)	Central	2014	2.3.4.4	N6	N/A	N/A	N/A	N/A	N/A	N/A	N/A
63	A/duck/Vietnam/HU1-1507/2014 (H5N6)	Central	2014	2.3.4.4	N6	H	H	I	G	G	H	VN54
64	A/duck/Vietnam/HU1-1144/2014 (H5N6)	Central	2014	2.3.4.4	N6	N/A	N/A	N/A	N/A	N/A	N/A	N/A
65	A/duck/Vietnam/HU1-1434/2014 (H5N6)	Central	2014	2.3.4.4	N6	N/A	N/A	N/A	G	G	H	N/A
66	A/Vietnam/14012902/2014 (H5N1)	South	2014	1.1.2	N1	C	C	D	B	C	C	VN49
67	A/goose/Vietnam/HU8-1596/2017 (H5N1)	South	2017	2.3.2.1c	N1	C	G	D	F	C	H	VN53
68	A/duck/Vietnam/HU8-1561/2017 (H5N1)	South	2017	2.3.2.1c	N1	C	G	D	F	C	H	VN53
69	A/muscovy_duck/Vietnam/HU8-1569/2017 (H5N1)	South	2017	2.3.2.1c	N1	C	G	D	F	C	H	VN53
70	A/muscovy_duck/Vietnam/HU8-1670/2017 (H5N1)	South	2017	2.3.2.1c	N1	C	G	D	F	C	H	VN53
71	A/chicken/Vietnam/NCVD14-A461/2014 (H5N1)	Central	2014	2.3.2.1c	N1	C	G	D	F	G	H	VN48
72	A/duck/Khanhhoa/CVVI-32/2014 (H5N1)	Central	2014	2.3.2.1c	N1	N/A	N/A	N/A	N/A	G	N/A	N/A
73	A/muscovy_duck/Vietnam/NCVD-15A11/2015 (H5N1)	Central	2015	2.3.2.1c	N1	C	G	D	F	G	H	VN48
74	A/muscovy_duck/Vietnam/NCVD-15A12/2015 (H5N1)	Central	2015	2.3.2.1c	N1	C	G	D	F	G	H	VN48
75	A/chicken/Vietnam/NCVD14-A380/2014 (H5N1)	South	2014	2.3.2.1c	N1	C	G	D	F	C	H	VN53
76	A/duck/Vietnam/HU8-1621/2017 (H5N1)	South	2017	2.3.2.1c	N1	I	J	J	F	C	I	VN60
77	A/muscovy_duck/Vietnam/HU8-1751/2017 (H5N1)	South	2017	2.3.2.1c	N1	I	J	J	F	C	I	VN60
78	A/duck/Vietnam/HU8-1817/2017 (H5N1)	South	2017	2.3.2.1c	N1	I	J	J	F	C	I	VN60
79	A/duck/Khanhhoa/CVVI-33/2014 (H5N1)	Central	2014	2.3.2.1c	N1	N/A	N/A	N/A	N/A	G	N/A	N/A
80	A/duck/Vietnam/NCVD14-A335/2014 (H5N1)	North	2014	2.3.2.1c	N1	H	G	D	F	G	H	VN51
81	A/duck/Vietnam/NCVD14-A340/2014 (H5N1)	North	2014	2.3.2.1c	N1	C	G	D	G	C	H	VN59
82	A/muscovy_duck/Vietnam/LBM668/2014 (H5N1)	North	2014	2.3.2.1c	N1	H	G	D	F	G	H	VN51
83	A/muscovy_duck/Vietnam/LBM670/2014 (H5N1)	North	2014	2.3.2.1c	N1	H	G	D	F	G	H	VN51
84	A/muscovy_duck/Vietnam/LBM669/2014 (H5N1)	North	2014	2.3.2.1c	N1	H	G	D	F	G	H	VN51
85	A/duck/Vietnam/HU3-408/2015 (H5N1)	South	2015	2.3.2.1c	N1	C	G	D	B	C	H	VN52
86	A/duck/Vietnam/NCVD14-A389/2014 (H5N1)	South	2014	2.3.2.1c	N1	C	G	D	B	C	H	VN52
87	A/duck/Vietnam/NCVD-15A60/2015 (H5N1)	Central	2015	2.3.2.1c	N1	C	G	D	B	C	H	VN52
88	A/chicken/Vietnam/HU4-1312/2015 (H5N1)	Central	2015	2.3.2.1c	N1	C	G	D	B	C	H	VN52
89	A/chicken/Vietnam/HU4-1316/2015 (H5N1)	Central	2015	2.3.2.1c	N1	C	G	D	B	C	H	VN52
90	A/chicken/Vietnam/HU4-1326/2015 (H5N1)	Central	2015	2.3.2.1c	N1	C	G	D	B	C	H	VN52
91	A/chicken/Vietnam/HU4-1328/2015 (H5N1)	Central	2015	2.3.2.1c	N1	C	G	D	B	C	H	VN52
92	A/muscovy_duck/Long_An/86/2014 (H5N1)	South	2014	2.3.2.1c	N1	C	G	D	F	C	H	VN53
93	A/muscovy_duck/Long_An/88/2014 (H5N1)	South	2014	2.3.2.1c	N1	C	G	D	F	C	H	VN53
94	A/muscovy_duck/Long_An/87/2014 (H5N1)	South	2014	2.3.2.1c	N1	C	G	D	F	C	H	VN53
95	A/muscovy_duck/Long_An/89/2014 (H5N1)	South	2014	2.3.2.1c	N1	C	G	D	F	C	H	VN53
96	A/muscovy_duck/Long_An/90/2014 (H5N1)	South	2014	2.3.2.1c	N1	C	G	D	F	C	H	VN53
97	A/Vietnam/14011801/2014 (H5N1)	South	2014	2.3.2.1c	N1	C	G	D	B	C	C	VN58
98	A/chicken/Vietnam/NCVD14-A501/2014 (H5N1)	Central	2014	2.3.2.1c	N1	C	G	D	B	C	H	VN52
99	A/duck/Vietnam/NCVD14-A502/2014 (H5N1)	Central	2014	2.3.2.1c	N1	C	G	D	B	C	H	VN52
100	A/duck/Vietnam/NCVD14-A499/2014 (H5N1)	Central	2014	2.3.2.1c	N1	C	G	D	B	C	H	VN52
101	A/duck/Phuyen/CVVI-47/2014 (H5N1)	Central	2014	2.3.2.1c	N1	N/A	N/A	N/A	N/A	C	N/A	N/A
102	A/duck/Khanhhoa/CVVI-45/2014 (H5N1)	Central	2014	2.3.2.1c	N1	N/A	N/A	N/A	N/A	C	N/A	N/A
103	A/chicken/Khanhhoa/CVVI-28/2014 (H5N1)	Central	2014	2.3.2.1c	N1	N/A	N/A	N/A	N/A	C	N/A	N/A
104	A/chicken/Khanhhoa/CVVI-44/2014 (H5N1)	Central	2014	2.3.2.1c	N1	N/A	N/A	N/A	N/A	C	N/A	N/A
105	A/duck/Khanhhoa/CVVI-34/2014 (H5N1)	Central	2014	2.3.2.1c	N1	N/A	N/A	N/A	N/A	C	N/A	N/A
106	A/chicken/Khanhhoa/CVVI-42/2014 (H5N1)	Central	2014	2.3.2.1c	N1	N/A	N/A	N/A	N/A	C	N/A	N/A
107	A/duck/Khanhhoa/CVVI-26/2014 (H5N1)	Central	2014	2.3.2.1c	N1	N/A	N/A	N/A	N/A	C	N/A	N/A
108	A/chicken/Khanhhoa/CVVI-39/2014 (H5N1)	Central	2014	2.3.2.1c	N1	N/A	N/A	N/A	N/A	C	N/A	N/A
109	A/duck/Vietnam/NCVD14-A447/2014 (H5N1)	Central	2014	2.3.2.1c	N1	C	G	D	B	C	H	VN52
110	A/duck/Vietnam/NCVD14-A494/2014 (H5N1)	Central	2014	2.3.2.1c	N1	C	G	D	B	C	H	VN52
111	A/chicken/Khanhhoa/CVVI-41/2014 (H5N1)	Central	2014	2.3.2.1c	N1	N/A	N/A	N/A	N/A	C	N/A	N/A
112	A/chicken/Khanhhoa/CVVI-40/2014 (H5N1)	Central	2014	2.3.2.1c	N1	N/A	N/A	N/A	N/A	C	N/A	N/A
113	A/duck/Khanhhoa/CVVI-35/2014 (H5N1)	Central	2014	2.3.2.1c	N1	N/A	N/A	N/A	N/A	C	N/A	N/A
114	A/chicken/Vietnam/NCVD14-A498/2014 (H5N1)	Central	2014	2.3.2.1c	N1	C	G	D	B	C	H	VN52
115	A/chicken/Vietnam/NCVD14-A458/2014 (H5N1)	Central	2014	2.3.2.1c	N1	C	G	D	B	C	H	VN52
116	A/chicken/Vietnam/NCVD14-A459/2014 (H5N1)	Central	2014	2.3.2.1c	N1	C	G	D	B	C	H	VN52
117	A/duck/Vietnam/NCVD14-A476/2014 (H5N1)	Central	2014	2.3.2.1c	N1	C	G	D	B	C	H	VN52
118	A/duck/Khanhhoa/CVVI-37/2014 (H5N1)	Central	2014	2.3.2.1c	N1	N/A	N/A	N/A	N/A	C	N/A	N/A
119	A/chicken/Khanhhoa/CVVI-43/2014 (H5N1)	Central	2014	2.3.2.1c	N1	N/A	N/A	N/A	N/A	C	N/A	N/A
120	A/duck/Khanhhoa/CVVI-29/2014 (H5N1)	Central	2014	2.3.2.1c	N1	N/A	N/A	N/A	N/A	C	N/A	N/A
121	A/chicken/Vietnam/NCVD14-A463/2014 (H5N1)	Central	2014	2.3.2.1c	N1	C	G	D	B	C	H	VN52
122	A/chicken/Khanhhoa/CVVI-27/2014 (H5N1)	Central	2014	2.3.2.1c	N1	N/A	N/A	N/A	N/A	C	N/A	N/A
123	A/duck/Khanhhoa/CVVI-38/2014 (H5N1)	Central	2014	2.3.2.1c	N1	N/A	N/A	N/A	N/A	C	N/A	N/A
124	A/chicken/Khanhhoa/CVVI-31/2014 (H5N1)	Central	2014	2.3.2.1c	N1	N/A	N/A	N/A	N/A	C	N/A	N/A
125	A/duck/Khanhhoa/CVVI-30/2014 (H5N1)	Central	2014	2.3.2.1c	N1	N/A	N/A	N/A	N/A	C	N/A	N/A
126	A/duck/Vietnam/NCVD14-A451/2014 (H5N1)	Central	2014	2.3.2.1c	N1	C	G	D	B	C	H	VN52
127	A/duck/Khanhhoa/CVVI-25/2014 (H5N1)	Central	2014	2.3.2.1c	N1	N/A	N/A	N/A	N/A	C	N/A	N/A
128	A/duck/Khanhhoa/CVVI-46/2014 (H5N1)	Central	2014	2.3.2.1c	N1	N/A	N/A	N/A	N/A	C	N/A	N/A
129	A/duck/Vietnam/NCVD14-A490/2014 (H5N1)	Central	2014	2.3.2.1c	N1	C	G	D	B	C	H	VN52
130	A/duck/CaMau/0237/2015 (H5N1)	South	2015	2.3.2.1c	N1	C	G	D	F	C	H	VN53
131	A/duck/CaMau/0238/2015 (H5N1)	South	2015	2.3.2.1c	N1	C	G	D	F	C	H	VN53
132	A/chicken/Vietnam/NCVD14-A384/2014 (H5N1)	South	2014	2.3.2.1c	N1	C	G	D	F	C	H	VN53
133	A/duck/Vietnam/NCVD14-A387/2014 (H5N1)	South	2014	2.3.2.1c	N1	C	G	D	F	C	H	VN53
134	A/chicken/Vietnam/HU3-737/2015 (H5N1)	South	2015	2.3.2.1c	N1	C	G	D	F	C	H	VN53
135	A/duck/Vietnam/HU5-1572/2016 (H5N1)	South	2016	2.3.2.1c	N1	C	G	D	F	C	H	VN53
136	A/duck/Vietnam/HU5-1573/2016 (H5N1)	South	2016	2.3.2.1c	N1	C	G	D	F	C	H	VN53
137	A/duck/Vietnam/HU5-1571/2016 (H5N1)	South	2016	2.3.2.1c	N1	C	G	D	F	C	H	VN53
138	A/duck/Vietnam/HU5-1574/2016 (H5N1)	South	2016	2.3.2.1c	N1	C	G	D	F	C	H	VN53
139	A/duck/Vietnam/HU5-1575/2016 (H5N1)	South	2016	2.3.2.1c	N1	C	G	D	F	C	H	VN53
140	A/Muscovy_duck/Vietnam/HU3-589/2015 (H5N1)	South	2015	2.3.2.1c	N1	C	G	D	F	C	H	VN53
141	A/duck/Vietnam/HU3-617/2015 (H5N1)	South	2015	2.3.2.1c	N1	C	G	D	F	C	H	VN53
142	A/duck/Vietnam/HU3-386/2015 (H5N1)	South	2015	2.3.2.1c	N1	C	G	D	F	C	H	VN53
143	A/duck/Vietnam/HU3-708/2015 (H5N1)	South	2015	2.3.2.1c	N1	C	G	D	F	C	H	VN53
144	A/duck/Vietnam/HU3-562/2015 (H5N1)	South	2015	2.3.2.1c	N1	N/A	N/A	N/A	N/A	N/A	N/A	N/A
145	A/muscovy_duck/Vietnam/HU3-355/2015 (H5N1)	South	2015	2.3.2.1c	N1	N/A	N/A	N/A	N/A	N/A	N/A	N/A
146	A/Muscovy_duck/Vietnam/HU3-584/2015 (H5N1)	South	2015	2.3.2.1c	N1	C	G	D	F	C	H	VN53
147	A/Muscovy_duck/Vietnam/HU3-579/2015 (H5N1)	South	2015	2.3.2.1c	N1	C	G	D	F	C	H	VN53
148	A/Muscovy_duck/Vietnam/HU3-662/2015 (H5N1)	South	2015	2.3.2.1c	N1	C	G	D	F	C	H	VN53
149	A/duck/Vietnam/HU3-567/2015 (H5N1)	South	2015	2.3.2.1c	N1	C	G	D	F	C	H	VN53
150	A/duck/Vietnam/HU3-574/2015 (H5N1)	South	2015	2.3.2.1c	N1	C	G	D	F	C	H	VN53
151	A/Muscovy_duck/Vietnam/HU3-575/2015 (H5N1)	South	2015	2.3.2.1c	N1	C	G	D	F	C	H	VN53
152	A/chicken/Vietnam/NCVD14-A390/2014 (H5N1)	South	2014	2.3.2.1c	N1	C	G	D	F	C	H	VN53
153	A/chicken/Vietnam/HU3-1317/2015 (H5N1)	South	2015	2.3.2.1c	N1	C	G	D	F	C	H	VN53
154	A/chicken/Vietnam/HU3-1308/2015 (H5N1)	South	2015	2.3.2.1c	N1	C	G	D	F	C	H	VN53
155	A/Muscovy_duck/Vietnam/HU3-97/2015 (H5N1)	South	2015	2.3.2.1c	N1	C	G	D	F	C	H	VN53
156	A/muscovy_duck/Vietnam/HU3-159/2015 (H5N1)	South	2015	2.3.2.1c	N1	N/A	N/A	N/A	N/A	N/A	N/A	N/A
157	A/chicken/Vietnam/HU3-83/2015 (H5N1)	South	2015	2.3.2.1c	N1	C	G	D	F	C	H	VN53
158	A/chicken/Vietnam/HU3-1055/2015 (H5N1)	South	2015	2.3.2.1c	N1	N/A	N/A	N/A	N/A	N/A	N/A	N/A
159	A/muscovy_duck/Vietnam/HU3-21/2015 (H5N1)	South	2015	2.3.2.1c	N1	N/A	N/A	N/A	N/A	N/A	N/A	N/A
160	A/chicken/Vietnam/HU3-67/2015 (H5N1)	South	2015	2.3.2.1c	N1	C	G	D	F	C	H	VN53
161	A/duck/Vietnam/HU3-16/2015 (H5N1)	South	2015	2.3.2.1c	N1	C	G	D	F	C	H	VN53
162	A/duck/Vietnam/HU3-1126/2015 (H5N1)	South	2015	2.3.2.1c	N1	C	G	D	F	C	H	VN53
163	A/chicken/Vietnam/HU3-770/2015 (H5N1)	South	2015	2.3.2.1c	N1	C	G	D	F	C	H	VN53
164	A/chicken/Vietnam/HU3-800/2015 (H5N1)	South	2015	2.3.2.1c	N1	C	G	D	F	C	H	VN53
165	A/environment/Vietnam/HU3-861/2015 (H5N1)	South	2015	2.3.2.1c	N1	C	G	D	F	C	H	VN53
166	A/Muscovy_duck/Vietnam/HU3-1360/2015 (H5N1)	South	2015	2.3.2.1c	N1	C	G	D	F	C	H	VN53
167	A/Muscovy_duck/Vietnam/HU3-1079/2015 (H5N1)	South	2015	2.3.2.1c	N1	C	G	D	F	C	H	VN53
168	A/Muscovy_duck/Vietnam/HU3-Z10/2015 (H5N1)	South	2015	2.3.2.1c	N1	C	G	D	F	C	H	VN53
169	A/Muscovy_duck/Vietnam/HU3-Z2/2015 (H5N1)	South	2015	2.3.2.1c	N1	C	G	D	F	C	H	VN53
170	A/environment/Vietnam/HU3-1485/2015 (H5N1)	South	2015	2.3.2.1c	N1	C	G	D	F	C	H	VN53
171	A/chicken/Vietnam/HU3-Z12/2015 (H5N1)	South	2015	2.3.2.1c	N1	C	G	D	F	C	H	VN53
172	A/environment/Vietnam/HU3-726/2015 (H5N1)	South	2015	2.3.2.1c	N1	C	G	D	F	C	H	VN53
173	A/chicken/Vietnam/HU3-721/2015 (H5N1)	South	2015	2.3.2.1c	N1	C	G	D	F	C	H	VN53
174	A/Muscovy_duck/Vietnam/HU3-759/2015 (H5N1)	South	2015	2.3.2.1c	N1	C	G	D	F	C	H	VN53
175	A/chicken/Vietnam/HU3-1518/2015 (H5N1)	South	2015	2.3.2.1c	N1	C	G	D	F	C	H	VN53
176	A/Muscovy_duck/Vietnam/HU3-353/2015 (H5N1)	South	2015	2.3.2.1c	N1	C	G	D	F	C	H	VN53
177	A/environment/Vietnam/HU3-490/2015 (H5N1)	South	2015	2.3.2.1c	N1	C	G	D	F	C	H	VN53
178	A/duck/Vietnam/HU3-1265/2015 (H5N1)	South	2015	2.3.2.1c	N1	C	G	D	F	C	H	VN53
179	A/Muscovy_duck/Vietnam/HU3-1408/2015 (H5N1)	South	2015	2.3.2.1c	N1	C	G	D	F	C	H	VN53
180	A/Muscovy_duck/Vietnam/HU3-1411/2015 (H5N1)	South	2015	2.3.2.1c	N1	C	G	D	F	C	H	VN53
181	A/Muscovy_duck/Vietnam/HU3-1403/2015 (H5N1)	South	2015	2.3.2.1c	N1	C	G	D	F	C	H	VN53
182	A/chicken/Vietnam/NCVD14-A383/2014 (H5N1)	South	2014	2.3.2.1c	N1	C	G	D	F	C	H	VN53
183	A/chicken/Vietnam/NCVD14-A381/2014 (H5N1)	South	2014	2.3.2.1c	N1	C	G	D	F	C	H	VN53
184	A/chicken/Vietnam/HU3-881/2015 (H5N1)	South	2015	2.3.2.1c	N1	N/A	N/A	N/A	N/A	N/A	N/A	N/A
185	A/chicken/Vietnam/HU3-885/2015 (H5N1)	South	2015	2.3.2.1c	N1	C	G	D	F	C	H	VN53
186	A/duck/Vietnam/HU3-898/2015 (H5N1)	South	2015	2.3.2.1c	N1	C	G	D	F	C	H	VN53
187	A/chicken/Vietnam/HU3-879/2015 (H5N1)	South	2015	2.3.2.1c	N1	C	G	D	F	C	H	VN53
188	A/duck/Khanhhoa/CVVI-36/2014 (H5N1)	Central	2014	2.3.2.1c	N1	N/A	N/A	N/A	N/A	G	N/A	N/A
189	A/chicken/Vietnam/RTD1302/2014 (H5N1)	North	2014	2.3.2.1c	N1	N/A	N/A	N/A	N/A	N/A	N/A	N/A
N/A: Not available.

## Sheet: S.Table S6
Supplementary Table S6. Cross-reactivity of inactivated H5 HPAIVs with laboratory antisera using HI test
Antigen	Abbreviation	Lineage/ clade/subclade	Antiserum toa
			Tn/SA/61	HK/483/97	Mdk/VN/559/11	Hc/HK/7677/08	Dk/VN/2022/12	Dk/VN/1151/14	C#1b	C#2c	C#3d	C#4e	D#1f	D#2g	D#3h	D#4i
A/tern/South Africa/1961 (H5N3)	Tn/SA/1961	NonGs/GD	1024	64	32	64	16	16	32	16	64	32	8	2	16	16
A/chicken/Scotland/1959 (H5N1)	Ck/Scot/1959	NonGs/GD	512	512	32	128	32	16	64	32	128	64	32	4	32	32
A/Hong Kong/483/1997 (H5N1)	HK/483/1997	0	256	512	32	64	32	16	64	64	512	64	8	16	128	128
A/Muscovy duck/Vietnam/OIE-559/2011 (H5N1)	Mdk/VN/559/2011	1.1	32	64	128	64	32	16	4	8	512	512	16	4	128	64
A/duck/Vietnam/OIE-2202/2012 (H5N1)	Dk/VN/2022/2012	2.3.2.1c	8	32	16	512	1024	8	512	1024	32	32	512	128	16	16
A/Muscovy duck/Vietnam/HU3-159/2015 (H5N1)	Mdk/VN/159/2015	2.3.2.1c	8	32	8	256	128	8	128	128	16	8	32	32	8	8
A/chicken/Vietnam/HU3-737/2015 (H5N1)	Ck/VN/737/2015	2.3.2.1c	8	32	8	256	256	4	128	256	16	16	64	64	8	16
A/duck/Vietnam/HU5-1571/2016 (H5N1)	Dk/VN/1571/2016	2.3.2.1c	8	32	4	256	256	8	64	64	16	8	64	128	16	16
A/duck/Vietnam/HU8-1817/2017 (H5N1)	Dk/VN/1817/2017	2.3.2.1c	4	32	4	256	64	2	128	128	8	8	64	32	8	8
A/Muscovy duck/Vietnam/HU7-20/2017 (H5N6)	Mdk/VN/20/2017	2.3.4.4C1	16	2	32	8	2	128	<2	2	8	16	<2	<2	<2	<2
a Homologous titers are underlined;
b C#1: Clade 2.3.2 vaccine chicken antiserum;
c C#2: Clade 2.3.2 vaccine chicken antiserum;
d C#3: Clade 1 vaccine chicken antiserum;
e C#4: Clade 1 vaccine chicken antiserum;
f D#1: Clade 2.3.2 vaccine duck antiserum;
g D#2: Clade 2.3.2 vaccine duck antiserum;
h D#3: Clade 1 vaccine duck antiserum;
i D#4: Clade 1 vaccine duck antiserum.

## Sheet: S.Table S7
Supplementary Table S7. List of antisera of vaccinated poultry collected in the fields
No	Serum ID	Species	Vaccine	Sampling date	Days post immunization	Sampling sites
1	#1	Chicken	Clade 2.3.2 vaccine	2016-08-01	50	Long Ho
2	#2	Chicken	Clade 1 vaccine	2016-08-01	24	Mang Thit
3	#4	Chicken	Clade 2.3.2 vaccine	2016-08-01	16	Tam Binh
4	#5	Chicken	Clade 2.3.2 vaccine	2016-08-01	40	Binh Minh
5	#6	Chicken	Clade 2.3.2 vaccine	2016-08-01	95	Binh Minh
6	#7	Duck	Clade 2.3.2 vaccine	2016-08-01	60	Long Ho
7	#8	Duck	Clade 1 vaccine	2016-08-01	70	Mang Thit
8	#9	Duck	Clade 1 vaccine	2016-08-01	65	Mang Thit
9	#10	Duck	Clade 1 vaccine	2016-08-01	20	Tam Binh
10	#11	Duck	Clade 2.3.2 vaccine	2016-08-01	45	Binh Minh
11	#12	Chicken	N/D	2016-08-01	N/D	Mang Thit
12	#13	Duck	N/D	2016-08-01	N/D	Mang Thit
13	#14	Duck	N/D	2016-08-01	N/D	Mang Thit
14	#182	Chicken	Clade 1 vaccine	16/08/2017	14-45	Mang Thit
15	#183	Chicken	Clade 1 vaccine	16/08/2017	14-45	Mang Thit
16	#184	Chicken	Clade 1 vaccine	16/08/2017	14-45	Mang Thit
17	#242	Chicken	Clade 1 vaccine	16/08/2017	14-45	Mang Thit
18	#243	Chicken	Clade 1 vaccine	16/08/2017	14-45	Mang Thit
19	#244	Chicken	Clade 1 vaccine	16/08/2017	14-45	Mang Thit
20	#282	Chicken	Clade 1 vaccine	16/08/2017	14-45	Mang Thit
21	#283	Chicken	Clade 1 vaccine	16/08/2017	14-45	Mang Thit
22	#284	Chicken	Clade 1 vaccine	16/08/2017	14-45	Mang Thit
23	#315	Duck	Clade 1 vaccine	17/08/2017	14-45	Tam Binh
24	#317	Duck	Clade 1 vaccine	17/08/2017	14-45	Tam Binh
25	#333	Duck	Clade 1 vaccine	17/08/2017	14-45	Tam Binh
26	#335	Duck	Clade 1 vaccine	17/08/2017	14-45	Tam Binh
27	#383	Muscovy duck	Clade 1 vaccine	17/08/2017	14-45	Tam Binh
28	#384	Muscovy duck	Clade 1 vaccine	17/08/2017	14-45	Tam Binh
29	#412	Chicken	Clade 1 vaccine	17/08/2017	14-45	Tam Binh
30	#413	Chicken	Clade 1 vaccine	17/08/2017	14-45	Tam Binh
31	#414	Chicken	Clade 1 vaccine	17/08/2017	14-45	Tam Binh
32	#465	Chicken	Clade 1 vaccine	18/08/2017	14-45	Binh Minh
33	#466	Chicken	Clade 1 vaccine	18/08/2017	14-45	Binh Minh
34	#467	Chicken	Clade 1 vaccine	18/08/2017	14-45	Binh Minh
35	#501	Chicken	Clade 1 vaccine	15/08/2017	14-45	Long Ho
36	#502	Chicken	Clade 1 vaccine	15/08/2017	14-45	Long Ho
37	#531	Duck	Clade 1 vaccine	15/08/2017	14-45	Long Ho
38	#532	Duck	Clade 1 vaccine	15/08/2017	14-45	Long Ho
39	#541	Chicken	Clade 1 vaccine	15/08/2017	14-45	Long Ho
40	#542	Chicken	Clade 1 vaccine	15/08/2017	14-45	Long Ho
41	#573	Chicken	Clade 1 vaccine	15/08/2017	14-45	Long Ho
42	#582	Chicken	Clade 1 vaccine	15/08/2017	14-45	Long Ho
43	#690	Duck	Clade 1 vaccine	16/08/2017	14-45	Mang Thit
44	#691	Duck	Clade 1 vaccine	16/08/2017	14-45	Mang Thit
45	#961	Duck	Clade 1 vaccine	18/08/2017	14-45	Binh Minh
46	#962	Duck	Clade 1 vaccine	18/08/2017	14-45	Binh Minh
47	#963	Duck	Clade 1 vaccine	18/08/2017	14-45	Binh Minh
48	#982	Duck	Clade 1 vaccine	18/08/2017	14-45	Binh Minh
49	#983	Duck	Clade 1 vaccine	18/08/2017	14-45	Binh Minh
50	#1183	Chicken	Clade 1 vaccine	18/08/2017	14-45	Binh Minh
51	#1187	Chicken	Clade 1 vaccine	18/08/2017	14-45	Binh Minh
52	#1188	Chicken	Clade 1 vaccine	18/08/2017	14-45	Binh Minh
53	#1189	Chicken	Clade 1 vaccine	18/08/2017	14-45	Binh Minh
54	#1190	Chicken	Clade 1 vaccine	18/08/2017	14-45	Binh Minh
55	#1200	Chicken	Clade 1 vaccine	18/08/2017	14-45	Binh Minh
56	#1204	Chicken	Clade 1 vaccine	18/08/2017	14-45	Binh Minh
57	#1206	Chicken	Clade 1 vaccine	18/08/2017	14-45	Binh Minh
58	#1209	Chicken	Clade 1 vaccine	18/08/2017	14-45	Binh Minh
59	#1210	Chicken	Clade 1 vaccine	18/08/2017	14-45	Binh Minh
60	#670	Chicken	Clade 1 vaccine	16/08/2017	14-45	Mang Thit
61	#663	Chicken	Clade 1 vaccine	16/08/2017	14-45	Mang Thit
N/D: Not determined.

## Sheet: S.Table S8
Supplementary Table S8. HI titers of field antisera against inactivated H5 antigens
Antigen	Lineage/ clade	Field antiserum
		#1	#2	#4	#5	#6	#7	#8	#9	#10	#11	#12	#13	#14	#182	#183	#184	#242	#243	#244	#282	#283	#284	#315	#317	#353	#383	#384	#335	#412	#413	#414	#465	#466	#467	#501	#502	#531	#532	#541	#542	#573	#582	#690	#691	#961	#962	#963	#982
Ck/Scot/1959 (H5N1)	NonGs/GD	8	4	64	2	8	32	<2	<2	<2	64	<2	<2	32	64	8	8	2	<2	<2	64	256	32	256	256	2	4	<2	<2	16	8	16	32	512	32	2	<2	4	256	<2	16	64	256	8	2	256	128	<2	16
Mdk/VN/559/2011 (H5N1)	1.1	8	<2	64	<2	4	4	<2	<2	<2	2	<2	<2	<2	32	4	8	2	<2	2	32	16	8	256	128	2	2	<2	<2	8	4	16	16	512	32	2	<2	4	512	<2	16	64	128	64	32	32	256	<2	16
Mdk/VN/159/2015 (H5N1)	2.3.2.1c	32	4	128	2	16	32	32	<2	<2	32	<2	<2	4	16	2	8	<2	<2	<2	8	16	4	16	64	<2	<2	<2	<2	64	32	32	8	32	<2	<2	<2	<2	4	<2	2	8	16	2	<2	4	8	<2	2
Ck/VN/737/2015 (H5N1)	2.3.2.1c	32	4	256	2	64	32	64	<2	<2	64	<2	<2	8	32	2	8	<2	<2	<2	16	64	4	8	64	<2	<2	<2	<2	128	64	64	16	128	2	<2	<2	<2	<2	<2	<2	8	16	2	<2	4	8	<2	2
Dk/VN/1571/2016 (H5N1)	2.3.2.1c	32	8	256	4	32	16	64	<2	<2	64	<2	<2	8	32	<2	8	<2	<2	2	16	32	4	8	64	<2	<2	<2	<2	128	32	32	16	64	4	<2	<2	2	<2	<2	4	8	32	4	<2	4	8	<2	<2
Dk/VN/1817/2017 (H5N1)	2.3.2.1c	32	4	256	<2	64	32	8	<2	<2	64	<2	<2	8	16	4	2	<2	<2	<2	4	<2	<2	4	16	2	<2	<2	<2	64	16	8	4	8	<2	<2	<2	<2	<2	<2	2	16	8	2	<2	4	4	<2	<2
Dk/VN/HU7-20/2017 (H5N6)	2.3.4.4C1	<2	<2	8	<2	<2	<2	<2	<2	<2	<2	<2	<2	<2	4	<2	2	<2	<2	<2	16	2	<2	4	128	<2	<2	<2	<2	<2	2	4	16	32	2	<2	<2	<2	<2	<2	4	16	32	<2	<2	4	8	<2	4
[truncated: 13 more columns]
